# Supplementary material for: PAK4 and NAMPT as Novel Therapeutic Targets in Diffuse Large B-Cell Lymphoma, Follicular Lymphoma, and Mantle Cell Lymphoma
Source: Cancers (Basel). 2021 Dec 29;14(1):160. doi: 10.3390/cancers14010160 (PMC8750170; doi:10.3390/cancers14010160)
Supplement: Supplementary file 1 [file cancers-14-00160-s001.zip]

Archive with 1 entries (1 files):
- cancers-1337506-supplementary.pdf
